# Supplementary material for: Facilitators and barriers to Tuberculosis case notification among private health facilities in Kampala Capital City, Uganda
Source: PLoS One. 2024 Dec 19;19(12):e0315402. doi: 10.1371/journal.pone.0315402 (PMC11658470; doi:10.1371/journal.pone.0315402)
Supplement: S1 File — (ZIP) [file pone.0315402.s001.zip]

Archive with 3 entries (3 files):
- Key Informant Interview guide.pdf
- Questionnaire.pdf
- In-depth interview guide.pdf
