# Supplementary material for: Facilitators and barriers to Tuberculosis case notification among private health facilities in Kampala Capital City, Uganda
Source: PLoS One. 2024 Dec 19;19(12):e0315402. doi: 10.1371/journal.pone.0315402 (PMC11658470; doi:10.1371/journal.pone.0315402)
Supplement: S1 Dataset — (XLSX) [file pone.0315402.s002.xlsx]

## Sheet: Sheet1
division	sex	occupation	no_yrs_worked	rec_sus_tb	tbsigns	know_scrntb	hwmuch_know	hwmuch_know_n	why_not	why_not_n	tbscrn_guide	follow_guide	Followguideline	guid_ntfolw	time_scrn	facility_linked	regular_tbnotif	notif_system_used	ever_notified_pat	reas_ntnotf	reas_ntnotf_n	notify_wit_incentive	notify_wit_incentive_n	fac_linked_pubfac	tb_diag_training	train_organizer	training_organizer	other_hw_trained	other_hw_trained_n	reas_no_train	reas_no_train_n	Agegroup	Yearsworked_cat	notification	tbsigns_0	tbsigns_1	tbsigns_2	tbsigns_3	tbsigns_4	tbsigns_5	qual_level_n	Yearsworked_cat_n	tb_signs_group	tb_signs_group_n	notif_system_used_0	notif_system_used_1	notif_system_used_2	notif_system_used_3	facility_linked_n
Central	female	Other	0	No	0	Yes	0	0			No				0	Yes	No		No	7	7	0	0	1	No			0	0			18-24	Less than 1	No	1	0	0	0	0	0	1	1	Only one	0	0	0	0	0	0
Kawempe	female	Other	10	Yes	0, 3, 2, 1	Yes	2	2			Yes	0	Always		1	Yes	Yes	2	Yes					0	Yes	0	0	0	0			35-44	10 and above	Yes	1	1	1	1	0	0	1	3	4 signs/symptoms	1	0	0	1	0	0
Central	female	Doctor	2	Yes	0, 3, 1	Yes	2	2			No				0	No	No		Yes					1	Yes	2	2	1	1	2	2	35-44	1-4	Yes	1	1	0	1	0	0	2	2	2 or 3 signs/symptoms	1	0	0	0	0	1
Nakawa	female	Nurse	6	Yes	0	No			2	2	No				2	I don't know	No		No	1	1			1	No			1	1	2	2	25-34	5-9	No	1	0	0	0	0	0	0	3	Only one	0	0	0	0	0	1
Nakawa	female	Nurse	10	No	0	No			1	1	No				0	No	No		No	0	0			1	No			1	1	1	1	35-44	10 and above	No	1	0	0	0	0	0	0	3	Only one	0	0	0	0	0	1
Nakawa	female	Nurse	1	Yes	0	No			2	2	No				3	No	No		No	7	7	0	0	1	No			1	1	2	2	25-34	1-4	No	1	0	0	0	0	0	1	2	Only one	0	0	0	0	0	1
Nakawa	female	Nurse	1	No	0, 2	No			1	1	No				0	No	No		No	1	1			1	No			1	1	0	0	18-24	1-4	No	1	0	1	0	0	0	0	2	2 or 3 signs/symptoms	1	0	0	0	0	1
Nakawa	male	Clinical Officer	4	Yes	0, 1, 3	Yes	1	1			No				1	Yes	Yes	2	No	7	7	1	1	1	No			1	1	1	1	25-34	1-4	No	1	1	0	1	0	0	1	2	2 or 3 signs/symptoms	1	0	0	1	0	0
Nakawa	male	Nurse	0	No	0	Yes	1	1			No				2	Yes	Yes	2	Yes					0	No			0	0			25-34	Less than 1	No	1	0	0	0	0	0	0	1	Only one	0	0	0	1	0	0
Central	male	Nurse	0	Yes	2, 3	No			0	0	Yes	2	Sometimes		0	Yes	Yes	0, 1	No	7	7	0	0	1	No			1	1	1	1	35-44	Less than 1	No	0	0	1	1	0	0	1	1	2 or 3 signs/symptoms	1	1	1	0	0	0
Central	female	Other	2	Yes	2, 3	No			0	0	No				1	I don't know	I don't know		No	0	0			0	No			1	1	1	1	25-34	1-4	No	0	0	1	1	0	0	1	2	2 or 3 signs/symptoms	1	0	0	0	0	1
Central	male	Clinical Officer	4	Yes	3	Yes	1	1			Yes	2	Sometimes		1	Yes	Yes	0	Yes					0	No			1	1	2	2	25-34	1-4	Yes	0	0	0	1	0	0	1	2	Only one	0	1	0	0	0	0
Central	female	Nurse	6	Yes	2	No			0	0	No				0	No	No		Yes					0	No			1	1	1	1	35-44	5-9	No	0	0	1	0	0	0	1	3	Only one	0	0	0	0	0	1
Central	male	Doctor	6	Yes	1	Yes	1	1			No				1	No	No		Yes					1	Yes	0	0	1	1	0	0	35-44	5-9	No	0	1	0	0	0	0	2	3	Only one	0	0	0	0	0	1
Central	female	Nurse	5	Yes	3	No			0	0	Yes	0	Always		1	Yes	Yes	0	Yes					0	No			0	0			25-34	5-9	Yes	0	0	0	1	0	0	0	3	Only one	0	1	0	0	0	0
Central	female	Nurse	5	No	0, 3	No			0	0	No				0	Yes	Yes	0	No	7	7	0	0	1	No			1	1	2	2	25-34	5-9	Yes	1	0	0	1	0	0	0	3	2 or 3 signs/symptoms	1	1	0	0	0	0
Central	female	Nurse	0	No	0, 1	No			2	2	No				1	Yes	Yes	0	No	7	7	0	0	0	No			0	0			25-34	Less than 1	No	1	1	0	0	0	0	0	1	2 or 3 signs/symptoms	1	1	0	0	0	0
Central	female	Clinical Officer	3	Yes	0, 3, 2	Yes	1	1			Yes	0	Always		0	Yes	Yes	0	Yes					0	No			0	0			18-24	1-4	Yes	1	0	1	1	0	0	1	2	2 or 3 signs/symptoms	1	1	0	0	0	0
Central	female	Clinical Officer	20	Yes	0, 2	Yes	1	1			Yes	2	Sometimes		1	Yes	No		Yes					0	Yes	1	1	1	1	1	1	45 and above	10 and above	No	1	0	1	0	0	0	1	3	2 or 3 signs/symptoms	1	0	0	0	0	0
Central	male	Doctor	5	Yes	0, 2	Yes	2	2			No				0	Yes	Yes	2	Yes					1	No			1	1	2	2	25-34	5-9	No	1	0	1	0	0	0	2	3	2 or 3 signs/symptoms	1	0	0	1	0	0
Central	female	Other	3	Yes	0, 2	No			0	0	No				1	Yes	Yes	1	No	1	1			1	No			1	1	2	2	25-34	1-4	No	1	0	1	0	0	0	1	2	2 or 3 signs/symptoms	1	0	1	0	0	0
Central	female	Nurse	6	Yes	3, 2	No			0	0	No				0	Yes	No		No	6	6	0	0	1	No			1	1	2	2	25-34	5-9	Yes	0	0	1	1	0	0	1	3	2 or 3 signs/symptoms	1	0	0	0	0	0
Central	male	Clinical Officer	0	No	3, 2, 0	Yes	2	2			No				0	Yes	No		Yes					1	No			0	0			25-34	Less than 1	No	1	0	1	1	0	0	1	1	2 or 3 signs/symptoms	1	0	0	0	0	0
Central	female	Nurse	22	Yes	2, 3, 0, 1	Yes	2	2			No				1	No	No		Yes					1	No			1	1	1	1	45 and above	10 and above	No	1	1	1	1	0	0	1	3	4 signs/symptoms	1	0	0	0	0	1
Central	female	Nurse	1	No	0, 3	No			0	0	No				1	Yes	Yes	0	Yes					1	No			1	1	2	2	18-24	1-4	No	1	0	0	1	0	0	0	2	2 or 3 signs/symptoms	1	1	0	0	0	0
Central	female	Doctor	5	Yes	2, 3	Yes	1	1			No				0	Yes	Yes	0	No	7	7	0	0	1	No			1	1	1	1	35-44	5-9	No	0	0	1	1	0	0	2	3	2 or 3 signs/symptoms	1	1	0	0	0	0
Central	male	Doctor	5	Yes	3, 1, 2	Yes	1	1			No				2	No	No		Yes					1	No			1	1	0	0	35-44	5-9	Yes	0	1	1	1	0	0	2	3	2 or 3 signs/symptoms	1	0	0	0	0	1
Central	male	Other	11	Yes	1	No			0	0	No				0	Yes	Yes	0	No	7	7	1	1	1	No			1	1	1	1	25-34	10 and above	Yes	0	1	0	0	0	0	1	3	Only one	0	1	0	0	0	0
Central	female	Nurse	15	Yes	0, 2, 1	Yes	2	2			Yes	0	Always		0	Yes	Yes	0, 2	Yes					0	Yes	1	1	0	0			35-44	10 and above	Yes	1	1	1	0	0	0	2	3	2 or 3 signs/symptoms	1	1	0	1	0	0
Central	male	Clinical Officer	10	Yes	0	Yes	1	1			No				0	No	No		Yes					1	No			1	1	1	1	35-44	10 and above	No	1	0	0	0	0	0	1	3	Only one	0	0	0	0	0	1
Central	female	Clinical Officer	15	Yes	3, 0, 2	Yes	1	1			Yes	0	Always		0	Yes	Yes	0, 3, 1	Yes					0	Yes	2	2	0	0			25-34	10 and above	Yes	1	0	1	1	0	0	1	3	2 or 3 signs/symptoms	1	1	1	0	1	0
Central	male	Clinical Officer	1	No	2, 3, 0	No			0	0	No				0	Yes	No		No	1	1			1	No			1	1	2	2	25-34	1-4	No	1	0	1	1	0	0	1	2	2 or 3 signs/symptoms	1	0	0	0	0	0
Central	male	Doctor	18	Yes	2, 3	Yes	1	1			No				0	No	No		No	7	7	0	0	1	No			1	1	1	1	45 and above	10 and above	No	0	0	1	1	0	0	2	3	2 or 3 signs/symptoms	1	0	0	0	0	1
Central	male	Nurse	5	Yes	2, 3	No			0	0	No				0	Yes	Yes	0	Yes					1	No			1	1	1	1	25-34	5-9	No	0	0	1	1	0	0	1	3	2 or 3 signs/symptoms	1	1	0	0	0	0
Central	female	Other	17	Yes	0, 2, 3, 1	Yes	2	2			Yes	0	Always		0	Yes	Yes	0, 2	Yes					0	Yes	1	1	0	0			45 and above	10 and above	Yes	1	1	1	1	0	0	1	3	4 signs/symptoms	1	1	0	1	0	0
Central	male	Clinical Officer	2	Yes	0	Yes	2	2			Yes	2	Sometimes		0	Yes	Yes	0, 3	Yes					0	Yes	1	1	0	0			25-34	1-4	No	1	0	0	0	0	0	1	2	Only one	0	1	0	0	1	0
Central	male	Nurse	1	No	3	Yes	1	1			No				0	Yes	Yes	0, 1	No	7	7	0	0	0	Yes	0	0	0	0			18-24	1-4	Yes	0	0	0	1	0	0	0	2	Only one	0	1	1	0	0	0
Central	male	Clinical Officer	3	Yes	0, 2, 3	No			0	0	No				1	Yes	Yes	0	Yes					1	No			1	1	2	2	25-34	1-4	No	1	0	1	1	0	0	1	2	2 or 3 signs/symptoms	1	1	0	0	0	0
Central	male	Doctor	10	Yes	3, 2	Yes	1	1			No				1	Yes	I don't know		Yes					1	No			1	1	1	1	45 and above	10 and above	Yes	0	0	1	1	0	0	2	3	2 or 3 signs/symptoms	1	0	0	0	0	0
Central	male	Clinical Officer	0	Yes	2, 3, 1	Yes	2	2			Yes	0	Always		0	Yes	Yes	0	Yes					1	Yes	2	2	0	0			25-34	Less than 1	Yes	0	1	1	1	0	0	1	1	2 or 3 signs/symptoms	1	1	0	0	0	0
Central	female	Other	0	Yes	0	No			0	0	No				0	Yes	No		No	0	0			0	No			1	1	2	2	18-24	Less than 1	Yes	1	0	0	0	0	0	0	1	Only one	0	0	0	0	0	0
Central	male	Doctor	4	Yes	0, 3, 2	No			0	0	No				1	Yes	Yes	0	Yes					0	No			1	1	2	2	25-34	1-4	No	1	0	1	1	0	0	2	2	2 or 3 signs/symptoms	1	1	0	0	0	0
Central	female	Other	0	Yes	0, 2, 3	Yes	2	2			No				0	Yes	Yes	0	Yes					1	No			0	0			25-34	Less than 1	No	1	0	1	1	0	0	1	1	2 or 3 signs/symptoms	1	1	0	0	0	0
Central	male	Other	3	Yes	3, 1	Yes	2	2			Yes	1	Often	0	0	Yes	Yes	0, 3	Yes					0	Yes	0	0	0	0			25-34	1-4	No	0	1	0	1	0	0	1	2	2 or 3 signs/symptoms	1	1	0	0	1	0
Central	male	Doctor	13	Yes	2, 3	Yes	1	1			No				1	Yes	No		Yes					1	No			1	1	2	2	45 and above	10 and above	No	0	0	1	1	0	0	2	3	2 or 3 signs/symptoms	1	0	0	0	0	0
Central	male	Lab technician	10	Yes	0, 2, 1, 3	Yes	2	2			Yes	0	Always		0	Yes	Yes	2, 0, 1	Yes					0	Yes	2	2	0	0			35-44	10 and above	No	1	1	1	1	0	0	2	3	4 signs/symptoms	1	1	1	1	0	0
Central	male	Clinical Officer	5	Yes	0, 3, 2, 1	Yes	2	2			No				1	No	No		Yes					1	No			1	1	1	1	25-34	5-9	No	1	1	1	1	0	0	1	3	4 signs/symptoms	1	0	0	0	0	1
Central	male	Lab technician	3	Yes	0, 1, 2	Yes	1	1			Yes	2	Sometimes		1	Yes	Yes	0	No	7	7	0	0	0	No			0	0			25-34	1-4	No	1	1	1	0	0	0	1	2	2 or 3 signs/symptoms	1	1	0	0	0	0
Central	male	Clinical Officer	2	Yes	0, 1	Yes	1	1			No				1	Yes	No		No	1	1			0	Yes	2	2	0	0			25-34	1-4	No	1	1	0	0	0	0	1	2	2 or 3 signs/symptoms	1	0	0	0	0	0
Central	male	Lab technician	1	Yes	0, 1, 3, 2	Yes	1	1			Yes	1	Often	2	1	Yes	No		Yes					0	No			1	1	1	1	25-34	1-4	No	1	1	1	1	0	0	1	2	4 signs/symptoms	1	0	0	0	0	0
Central	male	Doctor	11	Yes	0, 1, 2, 3	Yes	1	1			No				1	Yes	No		No	8	8	0	0	0	No			2	2			35-44	10 and above	No	1	1	1	1	0	0	2	3	4 signs/symptoms	1	0	0	0	0	0
Central	female	Nurse	3	Yes	0	No			0	0	No				1	No	No		No	8	8	0	0	0	No			2	2			25-34	1-4	Yes	1	0	0	0	0	0	1	2	Only one	0	0	0	0	0	1
Central	male	Lab technician	4	Yes	0	Yes	2	2			Yes	3	Never		1	Yes	No		No	8	8	0	0	0	No			2	2			35-44	1-4	No	1	0	0	0	0	0	1	2	Only one	0	0	0	0	0	0
Central	female	Other	3	No	5	No			0	0	Yes				3	I don't know	I don't know		No	8	8			0	No			2	2			25-34	1-4	Yes	0	0	0	0	0	1	0	2	None	2	0	0	0	0	1
Central	male	Other	4	Yes	0, 1, 2, 3	Yes					No				0	No	Yes	0, 2, 1	Yes					0	Yes	0	0	0	0			25-34	1-4	No	1	1	1	1	0	0	1	2	4 signs/symptoms	1	1	1	1	0	1
Central	male	Lab technician	2	Yes	0, 1, 2, 3	Yes					Yes				1	Yes	Yes	2	No	8	8			0	No			2	2			35-44	1-4	No	1	1	1	1	0	0	2	2	4 signs/symptoms	1	0	0	1	0	0
Central	male	Nurse	8	Yes	0, 1, 2, 3	No			1	1	Yes				1	Yes	No		No	8	8			0	No			2	2			45 and above	5-9	No	1	1	1	1	0	0	1	3	4 signs/symptoms	1	0	0	0	0	0
Central	female	Nurse	2	No	0, 1, 3	Yes					Yes				2	Yes	No		No	8	8			0	No			2	2			25-34	1-4	No	1	1	0	1	0	0	1	2	2 or 3 signs/symptoms	1	0	0	0	0	0
Nakawa	male	Clinical Officer	3	Yes	0, 1, 2, 3	Yes					Yes				0	Yes	No		No	8	8			0	No			1	1	2		35-44	1-4	No	1	1	1	1	0	0	1	2	4 signs/symptoms	1	0	0	0	0	0
Nakawa	male	Nurse	1	Yes	0	No			1	1	No				1	No	No		No	8	8			0	No			2	2			18-24	1-4	No	1	0	0	0	0	0	0	2	Only one	0	0	0	0	0	1
Nakawa	female	Nurse	0	No	3, 1, 0	Yes	1	1			No				0	Yes	Yes	2	No	7	7	0	0	0	No			0	0			18-24	Less than 1	No	1	1	0	1	0	0	1	1	2 or 3 signs/symptoms	1	0	0	1	0	0
Nakawa	female	Nurse	0	Yes	3, 0	No			0	0	No				0	Yes	No		Yes					0	No			1	1	1	1	25-34	Less than 1	No	1	0	0	1	0	0	0	1	2 or 3 signs/symptoms	1	0	0	0	0	0
Nakawa	male	Clinical Officer	0	No	3, 0, 2	Yes	2	2			No				0	No	No		No	7	7	0	0	1	Yes	0	0	1	1	1	1	35-44	Less than 1	No	1	0	1	1	0	0	1	1	2 or 3 signs/symptoms	1	0	0	0	0	1
Nakawa	female	Nurse	0	No	0, 2	Yes	1	1			No				1	No	No		No	0	0			1	Yes	2	2	0	0			25-34	Less than 1	No	1	0	1	0	0	0	1	1	2 or 3 signs/symptoms	1	0	0	0	0	1
Nakawa	female	Nurse	0	No	0	No			0	0	No				0	No	Yes	2	No	1	1			1	Yes	0	0	1	1	2	2	18-24	Less than 1	No	1	0	0	0	0	0	0	1	Only one	0	0	0	1	0	1
Nakawa	male	Nurse	2	Yes	0	No			1	1	No				1	Yes	No		Yes					0	No			1	1	1	1	25-34	1-4	No	1	0	0	0	0	0	0	2	Only one	0	0	0	0	0	0
Nakawa	female	Clinical Officer	2	Yes	0, 3	No			2	2	Yes	2	Sometimes		1	Yes	No		Yes					1	No			2	2			25-34	1-4	No	1	0	0	1	0	0	1	2	2 or 3 signs/symptoms	1	0	0	0	0	0
Nakawa	male	Doctor	1	Yes	0, 1, 2, 3	Yes	1	1			Yes	1	Often	2	2	I don't know	I don't know		Yes					0	No			2	2			25-34	1-4	No	1	1	1	1	0	0	2	2	4 signs/symptoms	1	0	0	0	0	1
Nakawa	female	Nurse	1	Yes	0, 1, 2, 3	Yes	1	1			Yes	0	Always		1	Yes	Yes	0, 1, 2	Yes					0	Yes	1	1	0	0			25-34	1-4	No	1	1	1	1	0	0	1	2	4 signs/symptoms	1	1	1	1	0	0
Nakawa	male	Doctor	10	Yes	0, 1, 2	Yes	1	1			No				1	No	No		No	7	7	0	0	0	No			1	1	1	1	35-44	10 and above	No	1	1	1	0	0	0	2	3	2 or 3 signs/symptoms	1	0	0	0	0	1
Nakawa	male	Nurse	2	No	0	No			0	0	No				1	No	No		No	0	0			1	No			2	2			25-34	1-4	No	1	0	0	0	0	0	0	2	Only one	0	0	0	0	0	1
Nakawa	female	Clinical Officer	5	Yes	0, 1	Yes	1	1			No				1	Yes	No		Yes					0	Yes	1	1	1	1	1	1	25-34	5-9	No	1	1	0	0	0	0	2	3	2 or 3 signs/symptoms	1	0	0	0	0	0
Nakawa	male	Doctor	1	No	0, 1	Yes	1	1			No				1	Yes	No		Yes					0	Yes	0	0	2	2			25-34	1-4	No	1	1	0	0	0	0	2	2	2 or 3 signs/symptoms	1	0	0	0	0	0
Nakawa	male	Doctor	2	Yes	0, 1, 2, 3	Yes	1	1			No				0	Yes	No		Yes					0	No			1	1	1	1	35-44	1-4	No	1	1	1	1	0	0	2	2	4 signs/symptoms	1	0	0	0	0	0
Nakawa	male	Doctor	3	Yes	0, 1, 2	Yes	1	1			Yes	2	Sometimes		1	Yes	Yes	0	Yes					0	Yes	2	2	0	0			25-34	1-4	No	1	1	1	0	0	0	2	2	2 or 3 signs/symptoms	1	1	0	0	0	0
Nakawa	male	Doctor	2	Yes	0, 1, 2, 3	Yes	2	2			Yes	1	Often	2	1	Yes	Yes	0, 1, 2	Yes					0	Yes	1	1	0	0			25-34	1-4	No	1	1	1	1	0	0	2	2	4 signs/symptoms	1	1	1	1	0	0
Nakawa	male	Nurse	5	Yes	0, 1, 3	Yes	2	2			Yes	2	Sometimes		1	Yes	Yes	1, 0	Yes					0	Yes	1	1	0	0			35-44	5-9	No	1	1	0	1	0	0	1	3	2 or 3 signs/symptoms	1	1	1	0	0	0
Nakawa	male	Nurse	3	Yes	1, 0, 2, 3	Yes	2	2			Yes	2	Sometimes		1	Yes	Yes	0, 2	Yes					0	Yes	2	2	0	0			35-44	1-4	No	1	1	1	1	0	0	1	2	4 signs/symptoms	1	1	0	1	0	0
Nakawa	male	Clinical Officer	2	No	5	No			0	0	No				3	Yes	Yes	2	No	1	1			0	No			2	2			25-34	1-4	No	0	0	0	0	0	1	1	2	None	2	0	0	1	0	0
Nakawa	female	Nurse	0	No	3, 2	No			1	1	No				3	I don't know	I don't know		Yes					0	No			2	2			35-44	Less than 1	No	0	0	1	1	0	0	0	1	2 or 3 signs/symptoms	1	0	0	0	0	1
Nakawa	male	Other	0	No	5	No			0	0	No				2	No	I don't know		No	2	2			0	No			2	2			18-24	Less than 1	No	0	0	0	0	0	1	0	1	None	2	0	0	0	0	1
Nakawa	female	Nurse	2	Yes	0, 1, 3	Yes	1	1			Yes	0	Always		1	Yes	Yes	0	Yes					0	Yes	2	2	0	0			25-34	1-4	No	1	1	0	1	0	0	1	2	2 or 3 signs/symptoms	1	1	0	0	0	0
Nakawa	male	Nurse	2	No	3	No			0	0	No				2	No	No		No	0	0			1	No			1	1	1	1	25-34	1-4	No	0	0	0	1	0	0	0	2	Only one	0	0	0	0	0	1
Nakawa	male	Clinical Officer	3	Yes	0, 2, 3	Yes	1	1			Yes	0	Always		2	Yes	Yes	0	No	6	6	1	1	0	No			1	1	1	1	25-34	1-4	No	1	0	1	1	0	0	1	2	2 or 3 signs/symptoms	1	1	0	0	0	0
Nakawa	female	Nurse	6	Yes	3, 4	No			1	1	No				2	No	No		No	0	0			0	No			1	1	1	1	35-44	5-9	No	0	0	0	1	1	0	0	3	2 or 3 signs/symptoms	1	0	0	0	0	1
Nakawa	male	Clinical Officer	5	Yes	2, 3	No			1	1	Yes	0	Always		1	Yes	Yes	0	No	0	0			0	No			1	1	1	1	25-34	5-9	No	0	0	1	1	0	0	1	3	2 or 3 signs/symptoms	1	1	0	0	0	0
Nakawa	female	Other	1	Yes	3, 0, 1	No			2	2	No				2	Yes	No		No	8	8	0	0	1	No			2	2			25-34	1-4	No	1	1	0	1	0	0	1	2	2 or 3 signs/symptoms	1	0	0	0	0	0
Nakawa	female	Clinical Officer	2	Yes	0, 1, 3, 2	Yes	1	1			Yes	0	Always		1	Yes	Yes	0	Yes					0	Yes	1	1	0	0			45 and above	1-4	No	1	1	1	1	0	0	2	2	4 signs/symptoms	1	1	0	0	0	0
Nakawa	male	Clinical Officer	5	Yes	0, 2, 3	Yes	2	2			Yes	0	Always		1	Yes	Yes	0, 2, 1	Yes					0	Yes	2	2	0	0			25-34	5-9	No	1	0	1	1	0	0	2	3	2 or 3 signs/symptoms	1	1	1	1	0	0
Nakawa	female	Nurse	2	Yes	1, 0	No			2	2	No				2	No	No		No	1	1			1	No			1	1	1	1	25-34	1-4	No	1	1	0	0	0	0	1	2	2 or 3 signs/symptoms	0	0	0	0	0	1
Nakawa	male	Nurse	0	No	0	No			1	1	No				2	No	I don't know		No	1	1			1	Yes	0	0	2	2			18-24	Less than 1	No	1	0	0	0	0	0	0	1	Only one	0	0	0	0	0	1
Nakawa	female	Nurse	2	Yes	0	No			2	2	No				3	Yes	No		No	0	0			0	No			1	1	1	1	25-34	1-4	Yes	1	0	0	0	0	0	0	2	Only one	0	0	0	0	0	0
Nakawa	female	Other	2	Yes	0	No			2	2	No				2	Yes	No		No	0	0			0	No			1	1	1	1	25-34	1-4	No	1	0	0	0	0	0	1	2	Only one	0	0	0	0	0	0
Nakawa	female	Clinical Officer	2	No	5	Yes	1	1			Yes	2	Sometimes		1	Yes	Yes	0	Yes					0	Yes	2	2	0	0			35-44	1-4	No	0	0	0	0	0	1	2	2	None	2	1	0	0	0	0
Nakawa	female	Nurse	0	No	0	Yes	1	1			No				3	Yes	Yes	0	No	0	0			0	No			1	1	1	1	25-34	Less than 1	No	1	0	0	0	0	0	0	1	Only one	0	1	0	0	0	0
Nakawa	male	Nurse	0	No	1, 0, 3	No			0	0	No				3	Yes	Yes	0	No	7	7	0	0	0	No			0	0			25-34	Less than 1	Yes	1	1	0	1	0	0	1	1	2 or 3 signs/symptoms	1	1	0	0	0	0
Nakawa	female	Other	2	No	5	No			2	2	No				3	Yes	Yes	0	No	1	1			0	No			1	1	2	2	45 and above	1-4	No	0	0	0	0	0	1	0	2	None	2	1	0	0	0	0
Nakawa	female	Nurse	3	No	5	No			2	2	Yes	0	Always		1	Yes	Yes	0, 2	Yes					0	Yes	2	2	0	0			25-34	1-4	No	0	0	0	0	0	1	1	2	None	2	1	0	1	0	0
Nakawa	female	Other	1	No	5	No			1	1	No				3	No	No		No	7	7	1	1	1	No			1	1	1	1	25-34	1-4	Yes	0	0	0	0	0	1	0	2	None	2	0	0	0	0	1
Nakawa	male	Nurse	1	No	5	No			0	0	No				3	Yes	No		No	7	7	1	1	0	No			2	2			25-34	1-4	No	0	0	0	0	0	1	0	2	None	2	0	0	0	0	0
Nakawa	male	Nurse	3	Yes	3, 2, 0, 1	Yes	1	1			Yes	0	Always		0	Yes	Yes	0	Yes					0	No			0	0			25-34	1-4	Yes	1	1	1	1	0	0	2	2	4 signs/symptoms	1	1	0	0	0	0
Nakawa	male	Doctor	0	Yes	2, 0, 3	Yes	2	2			Yes	2	Sometimes		0	Yes	Yes	0, 1	No	7	7	0	0	0	Yes	2	2	2	2			35-44	Less than 1	No	1	0	1	1	0	0	2	1	2 or 3 signs/symptoms	1	1	1	0	0	0
Nakawa	female	Nurse	2	Yes	2, 3, 0	No			1	1	No				2	Yes	Yes	0	No	7	7	0	0	0	No			2	2			25-34	1-4	No	1	0	1	1	0	0	2	2	2 or 3 signs/symptoms	1	1	0	0	0	0
Nakawa	female	Nurse	3	No	0, 1	No			0	0	Yes	1	Often	0	1	Yes	Yes	0, 2	No	7	7	0	0	0	Yes	1	1	0	0			25-34	1-4	Yes	1	1	0	0	0	0	1	2	2 or 3 signs/symptoms	1	1	0	1	0	0
Nakawa	female	Nurse	3	No	0, 2, 4	No			0	0	Yes	1	Often	0	1	Yes	Yes	2, 1	No	0	0			0	Yes	2	2	0	0			25-34	1-4	Yes	1	0	1	0	1	0	1	2	2 or 3 signs/symptoms	1	0	1	1	0	0
Nakawa	male	Doctor	4	Yes	0, 1, 2, 3	Yes	2	2			Yes	0	Always		0	Yes	Yes	2, 1, 0	Yes					0	Yes	1	1	0	0			45 and above	1-4	No	1	1	1	1	0	0	2	2	4 signs/symptoms	1	1	1	1	0	0
Nakawa	female	Nurse	2	No	5	No			2	2	No				2	No	No		No	7	7	1	1	1	No			1	1	1	1	35-44	1-4	Yes	0	0	0	0	0	1	2	2	None	2	0	0	0	0	1
Nakawa	female	Nurse	2	No	5	Yes	1	1			No				3	Yes	Yes	0	No	7	7	0	0	0	No			2	2			25-34	1-4	No	0	0	0	0	0	1	1	2	None	2	1	0	0	0	0
Nakawa	female	Lab technician	0	No	3, 2, 0	Yes	1	1			No				2	Yes	Yes	2	Yes					0	No			2	2			25-34	Less than 1	Yes	1	0	1	1	0	0	2	1	2 or 3 signs/symptoms	1	0	0	1	0	0
Nakawa	male	Clinical Officer	1	Yes	0, 1, 2, 3	Yes	2	2			Yes	2	Sometimes		1	I don't know	Yes	0, 1	Yes					0	Yes	2	2	0	0			25-34	1-4	Yes	1	1	1	1	0	0	1	2	4 signs/symptoms	1	1	1	0	0	1
Nakawa	male	Other	2	No	2, 1, 3	No			0	0	No				3	Yes	Yes	2	No	7	7	0	0	0	No			0	0			25-34	1-4	No	0	1	1	1	0	0	1	2	2 or 3 signs/symptoms	1	0	0	1	0	0
Nakawa	female	Lab technician	4	No	0, 1, 2, 3	Yes	0	0			No				2	Yes	No		No	7	7	0	0	0	No			2	2			35-44	1-4	No	1	1	1	1	0	0	1	2	4 signs/symptoms	1	0	0	0	0	0
Nakawa	female	Other	1	No	5	No			1	1	No				3	Yes	No		No	7	7	1	1	1	No			1	1	1	1	25-34	1-4	No	0	0	0	0	0	1	0	2	None	2	0	0	0	0	0
Nakawa	female	Nurse	2	No	5	No			2	2	No				3	Yes	No		No	8	8	1	1	0	No			1	1	1	1	35-44	1-4	No	0	0	0	0	0	1	1	2	None	2	0	0	0	0	0
Nakawa	male	Clinical Officer	0	No	5	No			0	0	No				3	No	No		No	0	0			1	No			2	2			25-34	Less than 1	No	0	0	0	0	0	1	0	1	None	2	0	0	0	0	1
Nakawa	female	Nurse	2	Yes	0, 1	No			1	1	No				2	I don't know	No		No	2	2			0	No			2	2			25-34	1-4	No	1	1	0	0	0	0	2	2	2 or 3 signs/symptoms	1	0	0	0	0	1
Nakawa	male	Clinical Officer	2	Yes	0, 2, 1, 3	Yes	1	1			Yes	0	Always		1	Yes	Yes	0, 1	Yes					0	Yes	1	1	0	0			25-34	1-4	No	1	1	1	1	0	0	1	2	4 signs/symptoms	1	1	1	0	0	0
Nakawa	female	Lab technician	0	No	0, 1	No			0	0	No				1	Yes	Yes	0	No	1	1			0	No			2	2			25-34	Less than 1	No	1	1	0	0	0	0	2	1	2 or 3 signs/symptoms	1	1	0	0	0	0
Nakawa	male	Nurse	1	Yes	0, 1, 2, 3	Yes	1	1			Yes	0	Always		0	Yes	Yes	0, 2	Yes					0	Yes	1	1	0	0			25-34	1-4	No	1	1	1	1	0	0	0	2	4 signs/symptoms	1	1	0	1	0	0
Nakawa	male	Doctor	3	Yes	0, 1, 2, 3	Yes	2	2			Yes	0	Always		1	Yes	Yes	0, 2	Yes					0	Yes	2	2	0	0			35-44	1-4	Yes	1	1	1	1	0	0	2	2	4 signs/symptoms	1	1	0	1	0	0
Nakawa	female	Nurse	5	Yes	1, 3, 0	No			1	1	No				2	No	No		No	1	1			1	No			1	1	1	1	25-34	5-9	No	1	1	0	1	0	0	0	3	2 or 3 signs/symptoms	1	0	0	0	0	1
Nakawa	male	Lab technician	5	Yes	0, 2, 3	No			2	2	Yes	0	Always		1	Yes	Yes	0	No	7	7	1	1	0	No			2	2			25-34	5-9	Yes	1	0	1	1	0	0	1	3	2 or 3 signs/symptoms	1	1	0	0	0	0
Nakawa	male	Doctor	8	Yes	0, 2, 3	Yes	2	2			Yes	0	Always		1	Yes	Yes	0	Yes					0	Yes	0	0	0	0			35-44	5-9	No	1	0	1	1	0	0	2	3	2 or 3 signs/symptoms	1	1	0	0	0	0
Nakawa	female	Nurse	3	No	3, 2	No			0	0	Yes	3	Never		2	I don't know	I don't know		No	1	1			0	No			2	2			18-24	1-4	No	0	0	1	1	0	0	0	2	2 or 3 signs/symptoms	1	0	0	0	0	1
Nakawa	male	Clinical Officer	3	Yes	0, 1, 2, 3	No			2	2	Yes	3	Never		2	I don't know	I don't know		No	1	1			0	No			2	2			25-34	1-4	No	1	1	1	1	0	0	1	2	4 signs/symptoms	1	0	0	0	0	1
Nakawa	female	Nurse	6	Yes	0, 1, 2, 3	No			1	1	Yes	3	Never		2	Yes	No		No	1	1			0	No			1	1	1	1	25-34	5-9	No	1	1	1	1	0	0	0	3	4 signs/symptoms	1	0	0	0	0	0
Nakawa	male	Lab technician	5	Yes	0, 1, 2, 3	Yes					Yes				0	Yes	No		Yes					0	No			2	2			35-44	5-9	No	1	1	1	1	0	0	2	3	4 signs/symptoms	1	0	0	0	0	0
Nakawa	male	Nurse	9	Yes	0, 1, 2, 3	No			1	1	Yes				2	I don't know	I don't know		No	8	8			0	No			2	2			35-44	5-9	No	1	1	1	1	0	0	1	3	4 signs/symptoms	1	0	0	0	0	1
Nakawa	male	Nurse	1	Yes	0	No			1	1	No				1	No	No		No	8	8			0	No			2	2			18-24	1-4	No	1	0	0	0	0	0	0	2	Only one	0	0	0	0	0	1
Nakawa	female	Nurse	2	Yes	0	No			0	0	No				2	I don't know	No		No	1	1			1	No			2	2			25-34	1-4	No	1	0	0	0	0	0	0	2	Only one	0	0	0	0	0	1
Central	male	Doctor	7	Yes	0, 1, 3, 2	Yes					Yes				1	Yes	No		No	8	8			0	No			2	2			35-44	5-9	No	1	1	1	1	0	0	2	3	4 signs/symptoms	1	0	0	0	0	0
Central	male	Other	3	Yes	0, 1, 2, 3	No			1	1	Yes				2	I don't know	I don't know		No	8	8			0	No			2	2			35-44	1-4	No	1	1	1	1	0	0	0	2	4 signs/symptoms	1	0	0	0	0	1
Central	female	Nurse	2	Yes	0, 1, 3	Yes					Yes				1	No	No		No	0	0			0	No			1	1			25-34	1-4	No	1	1	0	1	0	0	0	2	2 or 3 signs/symptoms	1	0	0	0	0	1
Nakawa	male	Nurse	2	Yes	0, 3	No			0	0	No				2	No	I don't know		No	8	8			0	No			1	1			25-34	1-4	No	1	0	0	1	0	0	0	2	2 or 3 signs/symptoms	1	0	0	0	0	1
Kawempe	male	Clinical Officer	6	Yes	0, 2, 3	No			1	1	No				2	No	No		No	0	0			0	No			2	2			35-44	5-9	No	1	0	1	1	0	0	1	3	2 or 3 signs/symptoms	1	0	0	0	0	1
Kawempe	male	Doctor	4	Yes	0, 1, 2, 3	Yes	2	2			Yes	0	Always		0	Yes	Yes	0	Yes					0	Yes	2	2	0	0			35-44	1-4	No	1	1	1	1	0	0	2	2	4 signs/symptoms	1	1	0	0	0	0
Kawempe	female	Nurse	10	Yes	0, 2, 3	No			1	1	No				2	No	No		No	0	0			0	No			1	1	1	1	25-34	10 and above	No	1	0	1	1	0	0	0	3	2 or 3 signs/symptoms	1	0	0	0	0	1
Kawempe	female	Nurse	6	Yes	0	No			1	1	No				1	Yes	Yes	0	No	1	1			0	No			1	1	2	2	25-34	5-9	No	1	0	0	0	0	0	0	3	Only one	0	1	0	0	0	0
Kawempe	female	Nurse	6	Yes	2, 3, 0	Yes	1	1			Yes	0	Always		1	Yes	Yes	0, 2	No	6	6	1	1	0	No			2	2			25-34	5-9	No	1	0	1	1	0	0	0	3	2 or 3 signs/symptoms	1	1	0	1	0	0
Kawempe	female	Clinical Officer	10	Yes	0, 3	Yes	1	1			Yes	0	Always		0	Yes	Yes	0	Yes					0	Yes	0	0	2	2			35-44	10 and above	No	1	0	0	1	0	0	1	3	2 or 3 signs/symptoms	1	1	0	0	0	0
Kawempe	male	Doctor	12	Yes	0, 1, 2, 3	Yes	2	2			Yes	0	Always		1	Yes	Yes	2, 0	Yes					0	Yes	2	2	0	0			35-44	10 and above	No	1	1	1	1	0	0	2	3	4 signs/symptoms	1	1	0	1	0	0
Kawempe	male	Doctor	8	No	2, 3	Yes	2	2			No				1	Yes	Yes	0	Yes					1	No			1	1	1	1	35-44	5-9	No	0	0	1	1	0	0	2	3	2 or 3 signs/symptoms	1	1	0	0	0	0
Kawempe	female	Nurse	8	Yes	0, 3	No			1	1	No				2	No	No		No	1	1			0	No			1	1	1	1	25-34	5-9	No	1	0	0	1	0	0	0	3	2 or 3 signs/symptoms	1	0	0	0	0	1
Kawempe	male	Clinical Officer	3	Yes	3, 2	Yes	2	2			No				0	No	No		Yes					0	No			1	1	2	2	25-34	1-4	No	0	0	1	1	0	0	1	2	2 or 3 signs/symptoms	1	0	0	0	0	1
Kawempe	female	Other	4	No	0	No			0	0	No				1	No	No		No	1	1			1	No			1	1	1	1	25-34	1-4	No	1	0	0	0	0	0	0	2	Only one	0	0	0	0	0	1
Kawempe	male	Clinical Officer	9	Yes	0, 3, 1	Yes	1	1			No				0	No	No		Yes					1	Yes	1	1	1	1	2	2	35-44	5-9	No	1	1	0	1	0	0	1	3	2 or 3 signs/symptoms	1	0	0	0	0	1
Kawempe	female	Nurse	2	Yes	3, 2	No			0	0	No				1	No	No		Yes					1	No			0	0			25-34	1-4	No	0	0	1	1	0	0	0	2	2 or 3 signs/symptoms	1	0	0	0	0	1
Kawempe	female	Nurse	2	No	0	No			0	0	No				1	No	No		Yes					1	No			1	1	1	1	25-34	1-4	No	1	0	0	0	0	0	0	2	Only one	0	0	0	0	0	1
Kawempe	male	Doctor	3	Yes	0	Yes	0	0			No				0	Yes	Yes	0	Yes					1	Yes	1	1	0	0			35-44	1-4	No	1	0	0	0	0	0	2	2	Only one	0	1	0	0	0	0
Kawempe	male	Clinical Officer	0	Yes	0, 3, 2	Yes	2	2			No				0	Yes	Yes	0	No	7	7	0	0	1	No			1	1	1	1	18-24	Less than 1	No	1	0	1	1	0	0	1	1	2 or 3 signs/symptoms	1	1	0	0	0	0
Kawempe	male	Nurse	5	Yes	2, 3, 0	Yes	2	2			No				0	No	No		No	7	7	0	0	0	Yes	2	2	1	1	0	0	35-44	5-9	No	1	0	1	1	0	0	1	3	2 or 3 signs/symptoms	1	0	0	0	0	1
Kawempe	male	Clinical Officer	3	No	1, 0, 2	Yes	1	1			No				1	No	No		Yes					0	Yes	1	1	1	1	2	2	25-34	1-4	No	1	1	1	0	0	0	1	2	2 or 3 signs/symptoms	1	0	0	0	0	1
Kawempe	female	Other	0	Yes	0, 1, 3	No			0	0	No				2	No	No		No	1	1			1	No			1	1	2	2	18-24	Less than 1	No	1	1	0	1	0	0	0	1	2 or 3 signs/symptoms	1	0	0	0	0	1
Kawempe	male	Clinical Officer	10	Yes	0, 3	No			1	1	No				1	No	No		Yes					1	No			1	1	1	1	45 and above	10 and above	No	1	0	0	1	0	0	1	3	2 or 3 signs/symptoms	1	0	0	0	0	1
Kawempe	female	Other	2	Yes	0, 2, 3	Yes	1	1			No				1	Yes	Yes	0	Yes					0	Yes	1	1	1	1	0	0	25-34	1-4	No	1	0	1	1	0	0	0	2	2 or 3 signs/symptoms	1	1	0	0	0	0
Kawempe	female	Nurse	6	No	3, 1	No			2	2	No				1	No	No		No	1	1			1	No			1	1	2	2	45 and above	5-9	No	0	1	0	1	0	0	0	3	2 or 3 signs/symptoms	1	0	0	0	0	1
Kawempe	female	Other	20	No	0, 2, 3, 1	Yes	1	1			No				1	Yes	No		No	7	7	0	0	0	Yes	1	1	1	1	1	1	45 and above	10 and above	No	1	1	1	1	0	0	0	3	4 signs/symptoms	1	0	0	0	0	0
Kawempe	male	Clinical Officer	3	Yes	2, 0, 3	No			0	0	No				0	Yes	Yes	0	Yes					1	No			1	1	2	2	25-34	1-4	No	1	0	1	1	0	0	1	2	2 or 3 signs/symptoms	1	1	0	0	0	0
Kawempe	male	Clinical Officer	2	Yes	2	Yes	1	1			No				1	Yes	Yes	0	Yes					1	No			1	1	2	2	25-34	1-4	No	0	0	1	0	0	0	1	2	Only one	0	1	0	0	0	0
Kawempe	female	Nurse	0	No	0, 2, 3	No			0	0	No				1	Yes	No		No	1	1			1	No			1	1	2	2	25-34	Less than 1	No	1	0	1	1	0	0	0	1	2 or 3 signs/symptoms	1	0	0	0	0	0
Kawempe	female	Nurse	13	Yes	0, 3, 2, 1	Yes	2	2			Yes	0	Always		0	Yes	Yes	0, 2	Yes					0	Yes	2	2	0	0			35-44	10 and above	Yes	1	1	1	1	0	0	1	3	4 signs/symptoms	2	1	0	1	0	0
Kawempe	male	Doctor	3	Yes	2, 3, 1	Yes	2	2			Yes	0	Always		0	Yes	Yes	0	Yes					1	No			0	0			25-34	1-4	No	0	1	1	1	0	0	2	2	2 or 3 signs/symptoms	1	1	0	0	0	0
Kawempe	male	Nurse	0	No	0	No			0	0	No				1	Yes	No		No	1	1			1	No			1	1	2		18-24	Less than 1	No	1	0	0	0	0	0	0	1	Only one	0	0	0	0	0	0
Kawempe	male	Nurse	0	Yes	0, 2, 1	Yes	1	1			No				3	No	No		Yes					1	No			0	0			25-34	Less than 1	No	1	1	1	0	0	0	0	1	2 or 3 signs/symptoms	1	0	0	0	0	1
Kawempe	male	Nurse	2	No	2	No			0	0	No				2	No	No		No	1	1			1	No			1	1	2		25-34	1-4	No	0	0	1	0	0	0	0	2	Only one	0	0	0	0	0	1
Kawempe	female	Other	4	Yes	2, 3, 0	No			1	1	No				2	No	Yes	0	No	1	1			1	No			1	1	1	1	25-34	1-4	No	1	0	1	1	0	0	0	2	2 or 3 signs/symptoms	1	1	0	0	0	1
Kawempe	male	Clinical Officer	1	Yes	0, 3, 2	Yes	1	1			Yes	0	Always		1	Yes	Yes	0	Yes					1	No			1	1	2		25-34	1-4	Yes	1	0	1	1	0	0	1	2	2 or 3 signs/symptoms	1	1	0	0	0	0
Kawempe	male	Clinical Officer	4	Yes	3, 0	Yes	1	1			Yes	1	Often	0	2	Yes	Yes	0	Yes					0	No			0	0			25-34	1-4	No	1	0	0	1	0	0	1	2	2 or 3 signs/symptoms	1	1	0	0	0	0
Kawempe	female	Nurse	2	Yes	1	Yes	2	2			Yes	0	Always		0	No	No		Yes					0	Yes	2	2	0	0			18-24	1-4	No	0	1	0	0	0	0	0	2	Only one	0	0	0	0	0	1
Kawempe	female	Nurse	10	Yes	0	No			1	1	No				1	Yes	No		No	1	1			1	No			1	1	1	1	35-44	10 and above	No	1	0	0	0	0	0	0	3	Only one	0	0	0	0	0	0
Kawempe	male	Lab technician	5	Yes	0, 1, 3	No			2	2	Yes	3	Never		2	Yes	Yes	0	No	6	6	1	1	0	No			2	2			25-34	5-9	No	1	1	0	1	0	0	1	3	2 or 3 signs/symptoms	1	1	0	0	0	0
Kawempe	female	Doctor	15	Yes	3, 1, 2	Yes	1	1			No				1	Yes	No		No	5	5	1	1	0	No			2	2			35-44	10 and above	No	0	1	1	1	0	0	2	3	2 or 3 signs/symptoms	1	0	0	0	0	0
Kawempe	male	Clinical Officer	4	Yes	3, 2, 0	Yes	1	1			Yes	0	Always		0	Yes	Yes	0	No	7	7	0	0	0	No			1	1	1	1	35-44	1-4	No	1	0	1	1	0	0	1	2	2 or 3 signs/symptoms	1	1	0	0	0	0
Kawempe	female	Lab technician	7	Yes	0, 3, 1, 2	Yes	2	2			Yes	2	Sometimes		1	Yes	No		No	8	8	1	1	0	Yes	1	1	0	0			25-34	5-9	Yes	1	1	1	1	0	0	0	3	4 signs/symptoms	1	0	0	0	0	0
Kawempe	male	Doctor	2	Yes	0, 3, 2, 4	Yes	2	2			Yes	1	Often	1	0	Yes	Yes	2, 0	Yes					1	Yes	0	0	0	0			25-34	1-4	No	1	0	1	1	1	0	2	2	4 signs/symptoms	1	1	0	1	0	0
Kawempe	female	Nurse	3	Yes	5	No			1	1	Yes	2	Sometimes		1	Yes	Yes	0	Yes					0	No			1	1	1	1	25-34	1-4	No	0	0	0	0	0	1	0	2	None	2	1	0	0	0	0
Kawempe	male	Clinical Officer	6	Yes	3	Yes	1	1			No				2	No	No		No	8	8	0	0	1	No			1	1	1	1	35-44	5-9	No	0	0	0	1	0	0	1	3	Only one	0	0	0	0	0	1
Kawempe	female	Nurse	3	Yes	3, 0	No			2	2	No				2	No	No		No	8	8	1	1	0	No			1	1	1	1	45 and above	1-4	No	1	0	0	1	0	0	0	2	2 or 3 signs/symptoms	1	0	0	0	0	1
Kawempe	female	Clinical Officer	0	No	3	No			1	1	No				2	No	No		No	0	0			1	No			1	1	1	1	25-34	Less than 1	No	0	0	0	1	0	0	1	1	Only one	0	0	0	0	0	1
Kawempe	male	Doctor	0	Yes	3, 2, 0	Yes	2	2			Yes	0	Always		0	Yes	Yes	0	No	8	8	0	0	0	Yes	2	2	1	1	1	1	35-44	Less than 1	No	1	0	1	1	0	0	2	1	2 or 3 signs/symptoms	1	1	0	0	0	0
Kawempe	female	Nurse	2	Yes	0	No			1	1	Yes	1	Often	2	1	Yes	No		No	8	8	0	0	0	No			1	1	1	1	18-24	1-4	No	1	0	0	0	0	0	0	2	Only one	0	0	0	0	0	0
Kawempe	female	Nurse	0	No	2, 3, 0	No			1	1	No				2	Yes	No		No	8	8	1	1	0	No			1	1	1	1	18-24	Less than 1	No	1	0	1	1	0	0	0	1	2 or 3 signs/symptoms	1	0	0	0	0	0
Kawempe	male	Clinical Officer	2	Yes	3, 2	Yes	1	1			No				2	Yes	Yes	0	Yes					0	Yes	2	2	1	1	1	1	25-34	1-4	No	0	0	1	1	0	0	1	2	2 or 3 signs/symptoms	1	1	0	0	0	0
Kawempe	male	Clinical Officer	1	Yes	3, 0, 2	No			1	1	No				2	No	No		No	0	0			0	No			1	1	1	1	25-34	1-4	No	1	0	1	1	0	0	1	2	2 or 3 signs/symptoms	1	0	0	0	0	1
Kawempe	male	Clinical Officer	4	Yes	3, 2, 0	No			1	1	No				2	No	No		No	8	8	0	0	0	No			1	1	1	1	25-34	1-4	No	1	0	1	1	0	0	1	2	2 or 3 signs/symptoms	1	0	0	0	0	1
Kawempe	male	Doctor	0	Yes	0, 2, 3	Yes	1	1			Yes	1	Often	0	2	Yes	No		No	0	0			0	No			1	1	1	1	25-34	Less than 1	No	1	0	1	1	0	0	2	1	2 or 3 signs/symptoms	1	0	0	0	0	0
Kawempe	male	Clinical Officer	2	Yes	0, 1, 3	No			1	1	No				2	Yes	No		No	8	8	0	0	0	No			1	1	1	1	25-34	1-4	No	1	1	0	1	0	0	1	2	2 or 3 signs/symptoms	1	0	0	0	0	0
Kawempe	female	Nurse	3	No	3, 0	No			0	0	No				2	No	No		No	0	0			1	No			1	1	1	1	25-34	1-4	No	1	0	0	1	0	0	0	2	2 or 3 signs/symptoms	1	0	0	0	0	1
Kawempe	female	Nurse	1	No	5	No			0	0	No				2	No	No		No	0	0			1	No			1	1	1	1	18-24	1-4	No	0	0	0	0	0	1	0	2	None	2	0	0	0	0	1
Kawempe	male	Doctor	20	No	2, 1, 0	Yes	2	2			No				2	Yes	No		No	8	8	1	1	0	No			1	1	1	1	45 and above	10 and above	No	1	1	1	0	0	0	2	3	2 or 3 signs/symptoms	1	0	0	0	0	0
Kawempe	male	Clinical Officer	6	Yes	1, 0, 3	Yes	1	1			Yes	0	Always		1	Yes	Yes	0, 2	Yes					0	Yes	2	2	1	1	1	1	35-44	5-9	No	1	1	0	1	0	0	1	3	2 or 3 signs/symptoms	1	1	0	1	0	0
Kawempe	male	Lab technician	6	Yes	0, 3	Yes	2	2			Yes	0	Always		1	Yes	Yes	0	Yes					0	Yes	2	2	1	1	1	1	35-44	5-9	No	1	0	0	1	0	0	2	3	2 or 3 signs/symptoms	1	1	0	0	0	0
Kawempe	male	Clinical Officer	3	No	0, 2	No			1	1	No				1	No	No		No	0	0			0	No			1	1	0	0	25-34	1-4	No	1	0	1	0	0	0	1	2	2 or 3 signs/symptoms	1	0	0	0	0	1
Kawempe	female	Nurse	2	Yes	3, 2	No			0	0	Yes	0	Always		1	Yes	Yes	0	No	5	5	0	0	0	No			1	1	1	1	25-34	1-4	No	0	0	1	1	0	0	0	2	2 or 3 signs/symptoms	1	1	0	0	0	0
Kawempe	male	Doctor	10	Yes	0, 2, 3, 4	Yes	2	2			Yes	0	Always		0	Yes	Yes	0, 2	Yes					0	Yes	2	2	1	1	0	0	35-44	10 and above	No	1	0	1	1	1	0	2	3	4 signs/symptoms	1	1	0	1	0	0
Kawempe	female	Nurse	3	No	0, 2, 4	Yes	2	2			No				2	Yes	No		No	8	8	0	0	0	No			1	1	1	1	25-34	1-4	No	1	0	1	0	1	0	0	2	4 signs/symptoms	1	0	0	0	0	0
Kawempe	male	Clinical Officer	3	Yes	0, 2, 3	No			0	0	Yes	0	Always		2	Yes	Yes	0	No	2	2			0	No			1	1	1	1	25-34	1-4	No	1	0	1	1	0	0	1	2	2 or 3 signs/symptoms	1	1	0	0	0	0
Kawempe	male	Clinical Officer	6	Yes	0, 2, 3	No			1	1	Yes	0	Always		2	Yes	Yes	0	No	0	0			0	No			1	1	1	1	25-34	5-9	No	1	0	1	1	0	0	1	3	2 or 3 signs/symptoms	1	1	0	0	0	0
Kawempe	male	Nurse	2	Yes	0, 3, 4	No			0	0	Yes	0	Always		1	Yes	Yes	0	No	1	1			0	No			1	1	1	1	25-34	1-4	No	1	0	0	1	1	0	0	2	4 signs/symptoms	1	1	0	0	0	0
Kawempe	male	Doctor	2	Yes	0, 2, 3	Yes	2	2			Yes	0	Always		0	Yes	Yes	0	Yes					0	Yes	0	0	0	0			25-34	1-4	No	1	0	1	1	0	0	2	2	2 or 3 signs/symptoms	1	1	0	0	0	0
Kawempe	male	Lab technician	3	Yes	0, 2, 3	No			0	0	Yes	0	Always		0	Yes	Yes	0	No	6	6	1	1	0	No			1	1	1	1	35-44	1-4	No	1	0	1	1	0	0	2	2	4 signs/symptoms	1	1	0	0	0	0
Kawempe	male	Clinical Officer	2	Yes	2, 3	No			1	1	No				2	No	No		No	0	0			1	No			1	1	1	1	25-34	1-4	No	0	0	1	1	0	0	1	2	2 or 3 signs/symptoms	1	0	0	0	0	1
Kawempe	male	Clinical Officer	5	Yes	3, 0	Yes	1	1			Yes	0	Always		1	Yes	Yes	0, 2	Yes					0	Yes	2	2	1	1	1	1	35-44	5-9	No	1	0	0	1	0	0	1	3	2 or 3 signs/symptoms	1	1	0	1	0	0
Kawempe	male	Doctor	6	Yes	0, 3	Yes	1	1			Yes	2	Sometimes		1	Yes	Yes	0	No	6	6	1	1	0	No			1	1	1	1	35-44	5-9	No	1	0	0	1	0	0	2	3	2 or 3 signs/symptoms	1	1	0	0	0	0
Kawempe	female	Nurse	6	No	0, 3, 2	No			1	1	No				2	No	Yes	0	No	0	0			1	No			1	1	1	1	25-34	5-9	No	1	0	1	1	0	0	0	3	4 signs/symptoms	1	1	0	0	0	1
Kawempe	female	Nurse	4	Yes	0, 2, 3	No			1	1	Yes	0	Always		1	Yes	Yes	0, 2	No	6	6	1	1	0	No			1	1	1	1	25-34	1-4	No	1	0	1	1	0	0	0	2	2 or 3 signs/symptoms	1	1	0	1	0	0
Kawempe	female	Nurse	8	Yes	0, 3, 2	No			1	1	No				2	No	No		No	0	0			1	No			1	1	1	1	25-34	5-9	No	1	0	1	1	0	0	0	3	2 or 3 signs/symptoms	1	0	0	0	0	1
Kawempe	female	Clinical Officer	6	Yes	1, 3, 0	No			1	1	No				2	No	No		No	0	0			1	No			1	1	1	1	25-34	5-9	No	1	1	0	1	0	0	1	3	2 or 3 signs/symptoms	1	0	0	0	0	1
Kawempe	male	Lab technician	5	Yes	2, 3, 0	Yes	1	1			Yes	0	Always		0	Yes	Yes	0	Yes					0	Yes	2	2	1	1	1	1	25-34	5-9	No	1	0	1	1	0	0	1	3	2 or 3 signs/symptoms	1	1	0	0	0	0
Kawempe	male	Lab technician	6	Yes	0, 2, 3	Yes	2	2			Yes	0	Always		1	Yes	Yes	0, 2	Yes					0	Yes	2	2	0	0			35-44	5-9	No	1	0	1	1	0	0	1	3	2 or 3 signs/symptoms	1	1	0	1	0	0
Kawempe	female	Nurse	3	Yes	0, 3	No			1	1	No				2	No	No		No	0	0			0	No			1	1	1	1	25-34	1-4	No	1	0	0	1	0	0	0	2	2 or 3 signs/symptoms	1	0	0	0	0	1
Kawempe	male	Doctor	10	Yes	0, 1, 2, 3, 4	Yes	2	2			Yes	0	Always		0	Yes	Yes	0, 3	Yes					0	Yes	0	0	0	0			35-44	10 and above	No	1	1	1	1	1	0	2	3	4 signs/symptoms	1	1	0	0	1	0
Kawempe	female	Nurse	4	No	0, 2, 3	No			1	1	No				2	No	No		No	1	1			1	No			1	1	1	1	18-24	1-4	No	1	0	1	1	0	0	0	2	2 or 3 signs/symptoms	1	0	0	0	0	1
Nakawa	male	Doctor	4	Yes	0, 1, 2, 3	Yes	2	2			Yes	1	Often	1	1	Yes	Yes	2	Yes					0	No			2	2			25-34	1-4	No	1	1	1	1	0	0	2	2	4 signs/symptoms	1	0	0	1	0	0
Nakawa	male	Clinical Officer	1	Yes	0, 1, 2, 3	Yes	1	1			Yes	2	Sometimes		1	Yes	Yes	0	No	5	5	0	0	0	No			2	2			25-34	1-4	No	1	1	1	1	0	0	1	2	4 signs/symptoms	1	1	0	0	0	0
Nakawa	male	Nurse	7	Yes	0, 1	Yes	1	1			No				1	No	No		No	1	1			0	Yes	2	2	1	1	1	1	35-44	5-9	No	1	1	0	0	0	0	1	3	2 or 3 signs/symptoms	1	0	0	0	0	1
Nakawa	male	Clinical Officer	2	Yes	0, 3, 1	Yes	1	1			No				1	No	No		No	1	1			1	Yes	2	2	2	2			25-34	1-4	No	1	1	0	1	0	0	1	2	2 or 3 signs/symptoms	1	0	0	0	0	1
Nakawa	male	Doctor	11	Yes	0, 1, 2	Yes	1	1			No				1	No	No		No	7	7	0	0	0	No			1	1	1	1	35-44	10 and above	No	1	1	1	0	0	0	2	3	2 or 3 signs/symptoms	1	0	0	0	0	1
Nakawa	female	Nurse	15	Yes	0	No			1	1	No				2	No	No		No	8	8	0	0	1	No			1	1	2	2	35-44	10 and above	No	1	0	0	0	0	0	1	3	Only one	0	0	0	0	0	1
Nakawa	male	Clinical Officer	1	Yes	0, 3, 1	No			2	2	No				1	Yes	No		Yes					0	No			0	0			25-34	1-4	No	1	1	0	1	0	0	1	2	2 or 3 signs/symptoms	1	0	0	0	0	0
Nakawa	female	Nurse	2	Yes	5	No			2	2	No				1	No	No		Yes					0	No			2	2			25-34	1-4	No	0	0	0	0	0	1	0	2	None	2	0	0	0	0	1
Nakawa	female	Nurse	5	Yes	0	No			2	2	No				1	No	No		Yes					0	No			1	1	2	2	25-34	5-9	No	1	0	0	0	0	0	1	3	Only one	0	0	0	0	0	1
Central	male	Doctor	5	Yes	2,0,1,3	Yes	2	2			No				0	No	No		No	7	0	0	0	1	No			1	1	1	1	45 and above	5-9	No	1	1	1	1	0	0	2	3	4 signs/symptoms	1	0	0	0	0	1
Central	male	Doctor	20	No	2,1,0	Yes	2	2			Yes	0	Always		0	Yes	No		Yes					1	No			0	0			45 and above	10 and above	Yes	1	1	1	0	0	0	2	3	2 or 3 signs/symptoms	1	0	0	0	0	0
[truncated: 8 more columns]
